# Supplementary material for: Regional variations in the diversity and predicted metabolic potential of benthic prokaryotes in coastal northern Zhejiang, East China Sea
Source: Sci Rep. 2016 Dec 5;6:38709. doi: 10.1038/srep38709 (PMC5137025; doi:10.1038/srep38709)
Supplement: Supplementary Dataset s1 [file srep38709-s2.xls]

## Sheet: metadata
Dataset S1. Metadata.
#Sample	Longitude	Latitude	Water_depth(m)	Temperature(oC)	Moisture_content(%)	pH	Sand(%)	Silt(%)	Clay(%)	Total_organic_carbon(%)	Acid-volatile_sulfide(mg/kg)	Total_nitrogen(mg/kg)	Total_phosphorus(mg/kg)	Hg(mg/kg)	As(mg/kg)	Cd(mg/kg)	Pb(mg/kg)	Cr(mg/kg)	Cu(mg/kg)	Zn(mg/kg)
YS1	122.259	28.9147	31	18.9	51.2	7.73	0	36.4	63.6	0.42	93.8	499.5	339.4	0.042	4.81	0.14	19.8	37.8	31.1	65.3
YS2	122.256	28.8867	36	20	45.5	7.71	0.53	51.87	47.6	0.53	6.5	499	499.2	0.044	4.65	0.08	17.7	51.6	31.5	64.6
YS3	122.117	28.8833	18	21	33.7	7.81	1.86	53.14	45	0.41	32.1	611.8	354.1	0.041	4.75	0.11	26.4	66.8	37.1	85.1
YS4	122.267	28.8733	35	21	46.6	7.68	0	37.3	62.7	0.62	113.2	502.3	295.3	0.045	4.63	0.14	19.8	37.2	31.1	65.2
YS5	122.249	28.8617	33	19.9	34.1	7.75	0	34.4	65.6	0.61	33.1	602.3	299.3	0.043	4.78	0.09	18.2	60.3	27.1	55.6
YS6	122.225	28.8489	29	21	43	7.72	0	36.8	63.2	0.59	30.8	598.9	401	0.039	4.97	0.1	20.1	42.5	30.8	55.7
XSH1	122	29.6667	10	26	41.4	7.86	0	49.6	50.4	0.43	2.6	558	402.9	0.045	4.94	0.12	19.1	42.9	26.1	57.5
XSH2	121.856	29.6667	14	27.5	37.7	7.74	0	45.9	54.1	0.51	52.9	552.8	443.9	0.042	4.76	0.15	30.1	36.7	30.4	63.3
XSH3	121.733	29.5531	20	28.2	44.6	7.73	0.01	29.69	70.3	0.57	50.9	602.7	298.1	0.046	5.02	0.22	20.6	30.1	37.3	96.2
XSH4	121.598	29.5169	20	25	42.2	7.74	0	32	68	0.57	24	511.3	299.3	0.048	4.73	0.11	21.4	52.8	30.2	63.7
HZ1	122.251	30.5669	15	26.2	29.6	7.8	2.52	64.27	33.21	0.37	103	557.3	398.4	0.044	4.53	0.11	19.8	35.1	31.2	62.5
HZ2	121.783	30.5	11	29	37.7	7.86	0.73	59.37	39.9	0.62	1.3	426.7	387.4	0.041	4.71	0.16	22.1	40.6	29.2	65.4
HZ3	121.35	30.4	9	28.5	31.2	7.8	0.23	69.03	30.74	0.4	1.2	593	293.3	0.045	4.89	0.08	32.1	45	32.8	75.5
HZ4	121.932	30.2336	13	26.5	32.3	7.76	0.88	50.32	48.8	0.31	3.1	559	359.2	0.041	4.82	0.11	25.1	46.7	26.2	75.6
HZ5	121.796	30.1	13	27.5	31.3	7.78	3.2	61.8	35	0.51	2.3	660.1	392	0.043	5.01	0.11	21.5	49.5	25.3	52.6
ZSE1	122.792	30.2086	29	21	33.6	7.78	1.39	45.11	53.5	0.33	4.6	490.2	400.1	0.042	4.76	0.12	26.3	42.7	30.1	66.4
ZSE2	122.5	30.2	16	23.5	37.6	7.71	3.8	65.9	30.3	0.29	1.6	498.9	350.3	0.045	4.61	0.23	31.5	31.1	35.4	60.2
ZSE3	122.665	30.1344	37	21	32.5	7.81	1.55	48.65	49.8	0.29	11.6	603.9	339.1	0.043	4.83	0.16	22	38.7	29.4	53.5
ZSE4	122.202	29.9167	30	25	39.9	7.85	1.19	45.91	52.9	0.14	1.8	699.1	209.9	0.045	4.77	0.12	31.6	46.5	21.4	77.1
ZSE5	122.307	29.9044	16	25	39.5	7.72	1.17	52.43	46.4	0.4	26.8	528.4	330.1	0.042	4.7	0.09	16.4	42.1	24.1	54.5
ZSE6	122.494	29.8997	16	23.4	36.4	7.74	1.01	47.89	51.1	0.38	52.1	680.3	302.5	0.047	4.53	0.11	19.7	48.5	23.7	64.4
ZSE7	122.29	29.8964	11	25	37.6	7.72	2.54	47.56	49.9	0.43	16.5	589.9	198.9	0.044	4.85	0.1	35.3	51.2	36.9	89.6
XSE1	122.34	29.4208	17	20.8	36.4	7.72	0	42.2	57.8	0.43	25.7	689.3	357.4	0.044	5.02	0.11	20.1	39.4	33.2	42.6
XSE2	122.223	29.4208	10	27	45.1	7.81	0.08	39.92	60	0.54	14.7	603.9	294.5	0.047	4.81	0.11	18.6	38.7	29.4	46.6
XSE3	122.333	29.3667	16	21.3	34.1	7.79	0.04	39.16	60.8	0.46	41.9	511.7	274	0.046	4.89	0.07	16.1	44.9	25.3	50.7
XSE4	122.257	29.3583	12	24	46.5	7.75	0.96	46.64	52.4	0.53	2.4	660.5	398.4	0.044	4.72	0.12	19.3	40.6	31.5	44.8
XSE5	122.084	29.3	7	26.5	46.1	7.73	0	45.2	54.8	0.55	8.4	599.3	234.5	0.046	4.84	0.08	17.9	42.1	23.3	50.2
XSE6	122	29.1531	9	25.7	45.9	7.75	2.58	60.43	36.99	0.41	1.9	593	178.4	0.041	4.68	0.12	24.5	47.5	29.6	73.2
XSE7	122.22	29.1369	19	21	40.1	7.89	1.19	58.11	40.7	0.43	11.8	519.5	299.1	0.043	4.81	0.12	16.2	48.1	29.9	60.5
SM1	121.834	29.1489	8	28	47.7	7.76	0.59	46.31	53.1	0.46	3.1	498.9	200.4	0.043	4.92	0.13	34.8	50.9	34.8	86.5
SM2	121.643	29.11	18	29	48.7	7.82	0.78	41.52	57.7	0.54	1.8	578.3	243.4	0.038	4.68	0.14	29.8	49.7	35.8	77.5
SM3	121.74	29.0633	11	28	47.3	7.82	0	41	59	0.57	7.9	567.9	278.5	0.045	4.77	0.1	16.2	59.3	29.5	53.6
SM4	121.833	28.97	12	28.2	48.8	7.74	0.01	36.09	63.9	0.57	3.5	580.5	258.4	0.042	4.91	0.07	25.5	30.3	31.7	68.2
SM5	121.785	28.94	9	29	45.1	7.8	0	45.5	54.5	0.43	26.9	601.9	400.1	0.046	4.7	0.11	17.8	45.9	25.7	61.6
