# Supplementary material for: Regional variations in the diversity and predicted metabolic potential of benthic prokaryotes in coastal northern Zhejiang, East China Sea
Source: Sci Rep. 2016 Dec 5;6:38709. doi: 10.1038/srep38709 (PMC5137025; doi:10.1038/srep38709)
Supplement: Supplementary Dataset s2 [file srep38709-s3.xls]

## Sheet: nsti_per_sample
Dataset S2. The Nearest Sequenced Taxon Index (NSTI) scores of each sample.
#Sample	Metric	Value
YS1	Weighted NSTI	0.187889
YS2	Weighted NSTI	0.19315
YS3	Weighted NSTI	0.203566
YS4	Weighted NSTI	0.198907
YS5	Weighted NSTI	0.188412
YS6	Weighted NSTI	0.199821
XSH1	Weighted NSTI	0.189868
XSH2	Weighted NSTI	0.181579
XSH3	Weighted NSTI	0.158757
XSH4	Weighted NSTI	0.193423
HZ1	Weighted NSTI	0.213336
HZ2	Weighted NSTI	0.239738
HZ3	Weighted NSTI	0.195452
HZ4	Weighted NSTI	0.136127
HZ5	Weighted NSTI	0.218674
ZSE1	Weighted NSTI	0.182165
ZSE2	Weighted NSTI	0.190939
ZSE3	Weighted NSTI	0.18646
ZSE4	Weighted NSTI	0.198985
ZSE5	Weighted NSTI	0.194938
ZSE6	Weighted NSTI	0.187317
ZSE7	Weighted NSTI	0.181585
XSE1	Weighted NSTI	0.198351
XSE2	Weighted NSTI	0.178654
XSE3	Weighted NSTI	0.129042
XSE4	Weighted NSTI	0.167341
XSE5	Weighted NSTI	0.167078
XSE6	Weighted NSTI	0.199317
XSE7	Weighted NSTI	0.19089
SM1	Weighted NSTI	0.169814
SM2	Weighted NSTI	0.180278
SM3	Weighted NSTI	0.178806
SM4	Weighted NSTI	0.169848
SM5	Weighted NSTI	0.179133
