# Supplementary material for: Regional variations in the diversity and predicted metabolic potential of benthic prokaryotes in coastal northern Zhejiang, East China Sea
Source: Sci Rep. 2016 Dec 5;6:38709. doi: 10.1038/srep38709 (PMC5137025; doi:10.1038/srep38709)
Supplement: Supplementary Dataset s3 [file srep38709-s4.xls]

## Sheet: Sheet1
Dataset S3. List of discriminant taxa and ranks used to generate the cladogram in Figure 2.
Feature	Log Max Mean	Top-Rank Class	Log LDA Score	p
Archaea	4.89827			-
Archaea.Crenarchaeota	4.85029			-
Archaea.Crenarchaeota.MCG	4.18705			-
Archaea.Crenarchaeota.MCG.B10	3.75435			-
Archaea.Crenarchaeota.Thaumarchaeota	4.80465	XSE-SM	4.403	0.017286
Archaea.Crenarchaeota.Thaumarchaeota.Cenarchaeales	4.80386	XSE-SM	4.40317	0.0163331
Archaea.Crenarchaeota.Thaumarchaeota.Cenarchaeales.Cenarchaeaceae	4.80386	XSE-SM	4.40318	0.0163331
Archaea.Crenarchaeota.Thaumarchaeota.Cenarchaeales.Cenarchaeaceae.Nitrosopumilus	4.69614	XSE-SM	4.28184	0.0194923
Archaea.Euryarchaeota	3.99417	YS	3.67842	0.00978905
Archaea.Euryarchaeota.Thermoplasmata	3.94366	YS	3.64948	0.00502198
Archaea.Euryarchaeota.Thermoplasmata.E2	3.94366	YS	3.6494	0.00502198
Archaea.Euryarchaeota.Thermoplasmata.E2.DHVEG_1	3.71739	YS	3.47388	0.00556136
Bacteria	5.98944			-
Bacteria.Acidobacteria	4.84064			-
Bacteria.Acidobacteria.Acidobacteria_6	3.99249	ZSE	3.50664	0.0324421
Bacteria.Acidobacteria.Acidobacteria_6.iii1_15	3.66141	ZSE	3.43912	0.00304676
Bacteria.Acidobacteria.OS_K	4.21528	YS	3.82355	0.00318638
Bacteria.Acidobacteria.RB25	4.26304	XSE-SM	3.82031	0.0238504
Bacteria.Acidobacteria.Sva0725	4.24551	ZSE	3.76009	0.0213214
Bacteria.Acidobacteria.Sva0725.Sva0725	4.24551	ZSE	3.76557	0.0213214
Bacteria.Actinobacteria	4.65349	ZSE	4.2209	0.00260337
Bacteria.Actinobacteria.Acidimicrobiia	4.58546	ZSE	4.19463	0.00217758
Bacteria.Actinobacteria.Acidimicrobiia.Acidimicrobiales	4.58546	ZSE	4.19465	0.00217758
Bacteria.Actinobacteria.Acidimicrobiia.Acidimicrobiales.koll13	4.35821	ZSE	3.9708	0.00443768
Bacteria.Bacteroidetes	5.18689	XSH	4.80561	0.00202496
Bacteria.Bacteroidetes.Bacteroidia	4.60746	XSH	4.24636	0.00307253
Bacteria.Bacteroidetes.Bacteroidia.Bacteroidales	4.60746	XSH	4.2549	0.00307253
Bacteria.Bacteroidetes.Bacteroidia.Bacteroidales.Bacteroidaceae	3.04467			-
Bacteria.Bacteroidetes.Bacteroidia.Bacteroidales.Bacteroidaceae.Bacteroides	3.04467			-
Bacteria.Bacteroidetes.Cytophagia	4.51355	XSH	4.08594	0.0163145
Bacteria.Bacteroidetes.Cytophagia.Cytophagales	4.51355	XSH	4.08425	0.0163145
Bacteria.Bacteroidetes.Cytophagia.Cytophagales.Flammeovirgaceae	4.48749	XSH	4.07595	0.0109327
Bacteria.Bacteroidetes.Flavobacteria	4.716	XSH	4.34499	0.00219755
Bacteria.Bacteroidetes.Flavobacteria.Flavobacteriales	4.71579	XSH	4.38906	0.00219755
Bacteria.Bacteroidetes.Flavobacteria.Flavobacteriales.Flavobacteriaceae	4.67829	XSH	4.34956	0.00434759
Bacteria.Bacteroidetes.Saprospirae	4.35555	XSH	4.00704	0.000192371
Bacteria.Bacteroidetes.Saprospirae.Saprospirales	4.35555	XSH	4.00948	0.000192371
Bacteria.Bacteroidetes.Saprospirae.Saprospirales.Saprospiraceae	4.22981	XSH	3.86543	0.000200917
Bacteria.Caldithrix	3.92634			-
Bacteria.Caldithrix.Caldithrixae	3.92634			-
Bacteria.Caldithrix.Caldithrixae.Caldithrixales	3.92634			-
Bacteria.Chlorobi	4.03443	XSH	3.60572	0.00395675
Bacteria.Chlorobi.Ignavibacteria	3.85884	XSH	3.54019	0.0270083
Bacteria.Chlorobi.Ignavibacteria.Ignavibacteriales	3.85884	XSH	3.54485	0.0270083
Bacteria.Chloroflexi	4.92521	HZ	4.43783	0.00316506
Bacteria.Chloroflexi.Anaerolineae	4.74492	HZ	4.18462	0.00763276
Bacteria.Chloroflexi.Anaerolineae.GCA004	4.36773	HZ	3.73415	0.00414898
Bacteria.Chloroflexi.Anaerolineae.SB_34	3.89873			-
Bacteria.Chloroflexi.Anaerolineae.SHA_20	3.63749			-
Bacteria.Chloroflexi.Dehalococcoidetes	4.27508	HZ	3.98054	0.00480112
Bacteria.Chloroflexi.Dehalococcoidetes.Dehalococcoidales	4.14799	HZ	3.86603	0.0121183
Bacteria.Chloroflexi.Dehalococcoidetes.Dehalococcoidales.Dehalococcoidaceae	4.14799	HZ	3.86585	0.0121183
Bacteria.Firmicutes	3.88224			-
Bacteria.Firmicutes.Clostridia	3.78888			-
Bacteria.Firmicutes.Clostridia.Clostridiales	3.78176			-
Bacteria.Gemmatimonadetes	4.59748			-
Bacteria.Gemmatimonadetes.Gemm_1	4.11261			-
Bacteria.Gemmatimonadetes.Gemm_2	4.05372	XSE-SM	3.5855	0.00859149
Bacteria.Gemmatimonadetes.Gemm_4	4.06819			-
Bacteria.Gemmatimonadetes.Gemm_6	3.93044			-
Bacteria.Nitrospirae	4.55534	HZ	4.04943	0.00832038
Bacteria.Nitrospirae.Nitrospira	4.55534	HZ	4.05502	0.00832038
Bacteria.Nitrospirae.Nitrospira.Nitrospirales	4.55534	HZ	4.04961	0.00832038
Bacteria.Nitrospirae.Nitrospira.Nitrospirales.Thermodesulfovibrionaceae	4.47914	HZ	4.00074	0.0392737
Bacteria.Nitrospirae.Nitrospira.Nitrospirales.Thermodesulfovibrionaceae.BD2_6	4.08849			-
Bacteria.Nitrospirae.Nitrospira.Nitrospirales.Thermodesulfovibrionaceae.GOUTA19	4.05461	HZ	3.67923	0.00580957
Bacteria.OP3	3.80277			-
Bacteria.OP8	4.36078	XSH	4.03421	0.0220828
Bacteria.OP8.OP8_1	4.33395	XSH	4.00985	0.0331247
Bacteria.OP8.OP8_1.HMMVPog_54	3.72632			-
Bacteria.Planctomycetes	4.6741			-
Bacteria.Planctomycetes.OM190	3.7653			-
Bacteria.Planctomycetes.Phycisphaerae	4.48544	HZ	4.02281	0.0398268
Bacteria.Planctomycetes.Phycisphaerae.MSBL9	4.33284			-
Bacteria.Planctomycetes.Phycisphaerae.Phycisphaerales	3.88271	YS	3.64323	0.00249401
Bacteria.Planctomycetes.Planctomycetia	4.04755			-
Bacteria.Planctomycetes.Planctomycetia.Pirellulales	3.9604			-
Bacteria.Planctomycetes.Planctomycetia.Pirellulales.Pirellulaceae	3.9604			-
Bacteria.Proteobacteria	5.80781	YS	4.77766	0.00917966
Bacteria.Proteobacteria.Alphaproteobacteria	4.82598	ZSE	4.29177	0.00150673
Bacteria.Proteobacteria.Alphaproteobacteria.Rhizobiales	4.23912	ZSE	3.73897	0.0127816
Bacteria.Proteobacteria.Alphaproteobacteria.Rhizobiales.Hyphomicrobiaceae	3.9604	ZSE	3.49123	0.026937
Bacteria.Proteobacteria.Alphaproteobacteria.Rhodobacterales	4.23553	ZSE	3.80147	0.0029858
Bacteria.Proteobacteria.Alphaproteobacteria.Rhodobacterales.Rhodobacteraceae	4.21824	ZSE	3.78	0.00500564
Bacteria.Proteobacteria.Alphaproteobacteria.Rhodospirillales	4.05767	HZ	3.56488	0.00601918
Bacteria.Proteobacteria.Alphaproteobacteria.Rhodospirillales.Rhodospirillaceae	4.05231	HZ	3.55136	0.00615032
Bacteria.Proteobacteria.Alphaproteobacteria.Sphingomonadales	3.77295	ZSE	3.46775	0.000583893
Bacteria.Proteobacteria.Alphaproteobacteria.Sphingomonadales.Sphingomonadaceae	3.62028			-
Bacteria.Proteobacteria.Alphaproteobacteria.Sphingomonadales.Sphingomonadaceae.Kaistobacter	3.49136			-
Bacteria.Proteobacteria.Betaproteobacteria	4.40071	HZ	3.91132	0.00714479
Bacteria.Proteobacteria.Betaproteobacteria.Burkholderiales	3.62118			-
Bacteria.Proteobacteria.Betaproteobacteria.Burkholderiales.Comamonadaceae	3.54407			-
Bacteria.Proteobacteria.Deltaproteobacteria	5.50145	YS	4.85085	0.00320564
Bacteria.Proteobacteria.Deltaproteobacteria.Desulfarculales	4.58799	XSH	4.1978	0.00278008
Bacteria.Proteobacteria.Deltaproteobacteria.Desulfarculales.Desulfarculaceae	4.58799	XSH	4.20428	0.00278008
Bacteria.Proteobacteria.Deltaproteobacteria.Desulfobacterales	5.21884	YS	4.75417	0.00574319
Bacteria.Proteobacteria.Deltaproteobacteria.Desulfobacterales.Desulfobacteraceae	4.75626	YS	4.24205	0.0128497
Bacteria.Proteobacteria.Deltaproteobacteria.Desulfobacterales.Desulfobacteraceae.Desulfococcus	4.6516	YS	4.13416	0.0120349
Bacteria.Proteobacteria.Deltaproteobacteria.Desulfobacterales.Desulfobulbaceae	5.03349	YS	4.63928	0.00113981
Bacteria.Proteobacteria.Deltaproteobacteria.Desulfuromonadales	4.46439	YS	4.03244	0.00262595
Bacteria.Proteobacteria.Deltaproteobacteria.Desulfuromonadales.Desulfuromonadaceae	4.37261	YS	3.96208	0.00548248
Bacteria.Proteobacteria.Deltaproteobacteria.Desulfuromonadales.Geobacteraceae	3.62152	YS	3.42872	0.000332012
Bacteria.Proteobacteria.Deltaproteobacteria.Desulfuromonadales.Geobacteraceae.Geobacter	3.61805	YS	3.45862	0.000402429
Bacteria.Proteobacteria.Deltaproteobacteria.IndB3_24	3.87216	XSE-SM	3.49074	0.0375854
Bacteria.Proteobacteria.Deltaproteobacteria.MBNT15	4.52969	HZ	4.18208	0.00154471
Bacteria.Proteobacteria.Deltaproteobacteria.Myxococcales	4.41473			-
Bacteria.Proteobacteria.Deltaproteobacteria.NB1_j	4.44902			-
Bacteria.Proteobacteria.Deltaproteobacteria.NB1_j.NB1_i	4.09899			-
Bacteria.Proteobacteria.Deltaproteobacteria.Syntrophobacterales	4.5056	YS	3.93558	0.000831439
Bacteria.Proteobacteria.Deltaproteobacteria.Syntrophobacterales.Syntrophobacteraceae	4.49854	YS	3.93237	0.000927191
Bacteria.Proteobacteria.Epsilonproteobacteria	4.4054	YS	3.90746	0.008969
Bacteria.Proteobacteria.Epsilonproteobacteria.Campylobacterales	4.4054	YS	3.9073	0.008969
Bacteria.Proteobacteria.Epsilonproteobacteria.Campylobacterales.Helicobacteraceae	4.40512	YS	3.90746	0.0093862
Bacteria.Proteobacteria.Gammaproteobacteria	5.53149	XSE-SM	4.78964	0.00312818
Bacteria.Proteobacteria.Gammaproteobacteria.Alteromonadales	4.27608	YS	3.84054	0.00426903
Bacteria.Proteobacteria.Gammaproteobacteria.Alteromonadales.OM60	4.20683	YS	3.88079	0.000267861
Bacteria.Proteobacteria.Gammaproteobacteria.Chromatiales	4.72916			-
Bacteria.Proteobacteria.Gammaproteobacteria.Chromatiales.Ectothiorhodospiraceae	3.92514	XSE-SM	3.35957	0.019298
Bacteria.Proteobacteria.Gammaproteobacteria.HTCC2188	3.95545			-
Bacteria.Proteobacteria.Gammaproteobacteria.HTCC2188.HTCC2089	3.94858			-
Bacteria.Proteobacteria.Gammaproteobacteria.Legionellales	4.08099	XSH	3.79319	0.000394733
Bacteria.Proteobacteria.Gammaproteobacteria.Marinicellales	4.53275	ZSE	3.96192	0.00177275
Bacteria.Proteobacteria.Gammaproteobacteria.Marinicellales.Marinicellaceae	4.53275	ZSE	3.96234	0.00177275
Bacteria.Proteobacteria.Gammaproteobacteria.Oceanospirillales	3.87938			-
Bacteria.Proteobacteria.Gammaproteobacteria.Pseudomonadales	3.94448	ZSE	3.64253	0.0453307
Bacteria.Proteobacteria.Gammaproteobacteria.Pseudomonadales.Pseudomonadaceae	3.93088	ZSE	3.64104	0.0111565
Bacteria.Proteobacteria.Gammaproteobacteria.Pseudomonadales.Pseudomonadaceae.Pseudomonas	3.91457			-
Bacteria.Proteobacteria.Gammaproteobacteria.Thiotrichales	5.32361	XSE-SM	4.70884	0.000524153
Bacteria.Proteobacteria.Gammaproteobacteria.Thiotrichales.Piscirickettsiaceae	5.32201	XSE-SM	4.73523	0.000491317
Bacteria.Proteobacteria.Gammaproteobacteria.Thiotrichales.Thiotrichaceae	3.74819	XSH	3.5684	0.00619741
Bacteria.Proteobacteria.Gammaproteobacteria.Xanthomonadales	3.66005	ZSE	3.35102	0.0143731
Bacteria.Proteobacteria.Gammaproteobacteria.Xanthomonadales.Sinobacteraceae	3.52114	HZ	3.32708	0.00293663
Bacteria.SBR1093	3.65514			-
Bacteria.Spirochaetes	3.96142	XSH	3.56822	0.0178145
Bacteria.Spirochaetes.Spirochaetes	3.84757			-
Bacteria.Spirochaetes.Spirochaetes.Spirochaetales	3.8451			-
Bacteria.Spirochaetes.Spirochaetes.Spirochaetales.Spirochaetaceae	3.8451			-
Bacteria.Verrucomicrobia	4.25042	ZSE	3.82954	0.00108662
Bacteria.Verrucomicrobia.Verruco_5	3.76901	XSH	3.39218	0.0379661
Bacteria.Verrucomicrobia.Verrucomicrobiae	3.82235	ZSE	3.54435	0.000248002
Bacteria.Verrucomicrobia.Verrucomicrobiae.Verrucomicrobiales	3.82235	ZSE	3.54468	0.000248002
Bacteria.Verrucomicrobia.Verrucomicrobiae.Verrucomicrobiales.Verrucomicrobiaceae	3.82235	ZSE	3.54469	0.000248002
Bacteria.Verrucomicrobia.Verrucomicrobiae.Verrucomicrobiales.Verrucomicrobiaceae.Persicirhabdus	3.49336	ZSE	3.34751	0.001282
Bacteria.WS3	4.10834			-
Bacteria.WS3.PRR_12	4.10834			-
